# Supplementary material for: Molecular Detection of Hematozoa Infections in Tundra Swans Relative to Migration Patterns and Ecological Conditions at Breeding Grounds
Source: PLoS One. 2012 Sep 25;7(9):e45789. doi: 10.1371/journal.pone.0045789 (PMC3458064; doi:10.1371/journal.pone.0045789)
Supplement: Table S1 — Reference sequences used to create hematozoa phylogenies. (XLSX) [file pone.0045789.s002.xlsx]

## Sheet: S1 Genebank ref sequences
Genbank accession #	reported taxon
AF254966	Haemoproteus sp
AF254974	Haemoproteus sp
AY099037	Haemoproteus sp
DQ060770	Haemoproteus sp
EU154345	Haemoproteus sp
GQ404559	Haemoproteus sp
GU085196	Haemoproteus sp
GU784849	Haemoproteus sp
HQ386243	Haemoproteus nucleofascialis
HQ262948	Haemoproteus sp
AY393804	Leucocytozoon sp
EF032867	Leucocytozoon sp
EU627811	Leucocytozoon sp
EU627822	Leucocytozoon sp
EU627826	Leucocytozoon sp
FJ839449	Leucocytozoon sp
GQ339270	Leucocytozoon sp
HM234030	Leucocytozoon sp
JF803824	Leucocytozoon sp
JN164717	Leucocytozoon sp
GQ141572	Parahaemoproteus sp
GQ141589	Parahaemoproteus sp
GU251991	Parahaemoproteus sp
GU251996	Parahaemoproteus sp
GU252002	Parahaemoproteus sp
GU252007	Parahaemoproteus sp
GU252008	Parahaemoproteus sp
GU252009	Parahaemoproteus sp
GU256262	Parahaemoproteus sp
GU256263	Parahaemoproteus sp
AB601436	Plasmodium sp
AB601443	Plasmodium sp
AB601445	Plasmodium sp
HM579783	Plasmodium sp
HQ537479	Plasmodium sp
JF833047	Plasmodium sp
JN164704	Plasmodium sp
JN164709	Plasmodium sp
JN164715	Plasmodium sp
JN415758	Plasmodium sp
