# Supplementary material for: Molecular Detection of Hematozoa Infections in Tundra Swans Relative to Migration Patterns and Ecological Conditions at Breeding Grounds
Source: PLoS One. 2012 Sep 25;7(9):e45789. doi: 10.1371/journal.pone.0045789 (PMC3458064; doi:10.1371/journal.pone.0045789)
Supplement: Table S2 — The number and proportion (in parentheses) of samples testing positive for Leucocytozoon and Haemoproteus / Parahaemoproteus / Plasmodium infection from populations of Alaska tundra swans as determined by nested PCR. The number and proportion of unresolved samples is also reported. (XLSX) [file pone.0045789.s003.xlsx]

## Sheet: S2 sample positives unassigned
	Arctic Coastal Plain	Bristol Bay Lowland	Lower Alaska Peninsula	Total (all populations)
number of samples examined	100	103	104	307
Leucocytozoon positive	33 (0.33)	70 (0.68)	5 (0.05)	108 (0.35)
Haemoproteus / Parahaemoproteus / Plasmodium positive	3 (0.03)	64 (0.62)	4 (0.04)	71 (0.23)
Leucocytozoon unresolved	2 (0.02)	4 (0.04)	0 (0.00)	6 (0.02)
Haemoproteus / Parahaemoproteus / Plasmodium unresolved	0 (0.00)	16 (0.16)	0 (0.00)	16 (0.05)
