# Supplementary material for: Molecular Detection of Hematozoa Infections in Tundra Swans Relative to Migration Patterns and Ecological Conditions at Breeding Grounds
Source: PLoS One. 2012 Sep 25;7(9):e45789. doi: 10.1371/journal.pone.0045789 (PMC3458064; doi:10.1371/journal.pone.0045789)
Supplement: Table S4 — Estimated detection probabilities for Leucocytozoon and Haemoproteus / Parahaemoproteus / Plasmodium infections in Alaska tundra swans from the highest ranking model using AIC where unresolved samples were considered positive for infection. (XLSX) [file pone.0045789.s005.xlsx]

## Sheet: S4 detection probability
	detection probability	standard error	lower 95% confidence interval	upper 95% confidence interval
Leucocytozoon	0.868083	0.0261986	0.807789	0.911535
Haemoproteus / Parahaemoproteus / Plasmodium	0.707034	0.0564154	0.585939	0.804529
